# Supplementary material for: Quantitative Risk Assessment of Susceptible and Ciprofloxacin-Resistant Salmonella from Retail Pork in Chiang Mai Province in Northern Thailand
Source: Foods. 2022 Sep 20;11(19):2942. doi: 10.3390/foods11192942 (PMC9562186; doi:10.3390/foods11192942)
Supplement: Supplementary file 1 [file foods-11-02942-s001.zip]

Archive with 1 entries (1 files):
- foods-1841355-supplementary.pdf
